# Supplementary material for: Virioplankton dynamics are related to eutrophication levels in a tropical urbanized bay
Source: PLoS One. 2017 Mar 31;12(3):e0174653. doi: 10.1371/journal.pone.0174653 (PMC5376344; doi:10.1371/journal.pone.0174653)
Supplement: S1 Appendix — Viral abundance of surface and bottom water samples from August 2011 to December 2014. (XLSX) [file pone.0174653.s001.xlsx]

## Sheet: Virus Results
Site	Water Layer	Depth (m)	date	Water Temperature (oC)	Salinity	Virus Abundance (mL)
BG-01	Surface	1	2011-08-22	21.24	34.888	4.90595e+07
BG-01	Bottom	20	2011-08-22	21.33	35.087	2.58829e+07
BG-07	Surface	1	2011-08-22	20.5	33.557	8.29417e+07
BG-07	Bottom	16	2011-08-22	21.3	35.408	3.00301e+07
BG-PQ	Surface	1	2011-08-22	21.67	31.746	1.72099e+08
BG-PQ	Bottom	9	2011-08-22	22	33.888	8.70778e+07
BG-01	Surface	1	2011-09-20	20.82	34.434	7.07785e+07
BG-01	Bottom	20	2011-09-20	18.96	35.807	1.14733e+07
BG-07	Surface	1	2011-09-20	21	33.765	7.98506e+07
BG-07	Bottom	16	2011-09-20	19	35.798	1.31753e+07
BG-PQ	Surface	1	2011-09-20	22.36	33.481	1.71475e+08
BG-PQ	Bottom	9	2011-09-20	21.21	34.841	6.33201e+07
BG-01	Surface	1	2011-10-20	19.67	34.391	8.82773e+07
BG-01	Bottom	20	2011-10-20	19.56	34.951	2.69357e+07
BG-07	Surface	1	2011-10-20	21.55	31.272	1.77716e+08
BG-07	Bottom	16	2011-10-20	18.63	34.947	3.09997e+07
BG-PQ	Surface	1	2011-10-20	21.77	28.032	3.19395e+08
BG-PQ	Bottom	9	2011-10-20	19.05	34.599	8.71515e+07
BG-01	Surface	1	2011-11-03	19.45	34.565	6.23025e+07
BG-01	Bottom	20	2011-11-03	19.29	34.797	2.88407e+07
BG-07	Surface	1	2011-11-03	20.43	33.493	8.26244e+07
BG-07	Bottom	16	2011-11-03	18.91	34.603	4.40263e+07
BG-PQ	Surface	1	2011-11-03	21.66	27.568	1.46384e+08
BG-PQ	Bottom	9	2011-11-03	19.37	33.871	7.19589e+07
BG-01	Surface	1	2011-12-02	18	35.096	4.36356e+07
BG-01	Bottom	20	2011-12-02	15.82	35.336	2.80265e+07
BG-07	Surface	1	2011-12-02	20.88	33.372	9.95491e+07
BG-07	Bottom	16	2011-12-02	15	35.281	2.01171e+07
BG-PQ	Surface	1	2011-12-02	23.6	31.205	2.93575e+08
BG-PQ	Bottom	9	2011-12-02	20.37	34.53	7.3571e+07
BG-01	Surface	1	2012-01-18	21.7	32.343	1.0072e+08
BG-01	Bottom	20	2012-01-18	16.44	34.498	2.44021e+07
BG-07	Surface	1	2012-01-18	24.07	27.732	1.86437e+08
BG-07	Bottom	16	2012-01-18	15.89	34.891	1.65331e+07
BG-PQ	Surface	1	2012-01-18	25.89	25.056	3.4936e+08
BG-PQ	Bottom	9	2012-01-18	22.23	34.357	2.77993e+07
BG-01	Surface	1	2012-02-29	21.98	33.719	1.48367e+08
BG-01	Bottom	20	2012-02-29	18.21	35.669	3.53788e+07
BG-07	Surface	1	2012-02-29	24.86	32.303	2.18981e+08
BG-07	Bottom	16	2012-02-29	18.32	35.241	3.68269e+07
BG-PQ	Surface	1	2012-02-29	25.04	31.889	3.45819e+08
BG-PQ	Bottom	9	2012-02-29	18.46	34.315	8.90271e+07
BG-01	Surface	1	2012-03-30	23.2	33.3	1.27732e+08
BG-01	Bottom	20	2012-03-30	21.8	36.007	3.58221e+07
BG-07	Surface	1	2012-03-30	24.2	30.155	1.97671e+08
BG-07	Bottom	16	2012-03-30	21.76	34.976	3.47495e+07
BG-PQ	Surface	1	2012-03-30	25.08	26.941	3.00144e+08
BG-PQ	Bottom	9	2012-03-30	20.86	34.109	78192000
BG-01	Surface	1	2012-04-27	24.57	32.886	6.90918e+07
BG-01	Bottom	20	2012-04-27	24.44	34.679	2.14034e+07
BG-07	Surface	1	2012-04-27	25	32.509	9.7001e+07
BG-07	Bottom	16	2012-04-27	24.4	34.81	4.11636e+07
BG-PQ	Surface	1	2012-04-27	25.15	31.413	1.68416e+08
BG-PQ	Bottom	9	2012-04-27	23.88	33.426	7.79709e+07
BG-01	Surface	1	2012-05-15	23.22	33.491	4.75081e+07
BG-01	Bottom	20	2012-05-15	23.35	35.381	2.68369e+07
BG-07	Surface	1	2012-05-15	23.02	30.562	1.13932e+08
BG-07	Bottom	16	2012-05-15	23.1	35.119	2.18027e+07
BG-PQ	Surface	1	2012-05-15	23.05	29.489	1.4568e+08
BG-PQ	Bottom	9	2012-05-15	23.3	34.441	1.94201e+07
BG-01	Surface	1	2012-06-12	22.71	34.082	2.83567e+07
BG-01	Bottom	20	2012-06-12	22.75	34.25	1.91487e+07
BG-07	Surface	1	2012-06-12	22.32	31.338	5.08122e+07
BG-07	Bottom	16	2012-06-12	22.97	34.739	1.83785e+07
BG-PQ	Surface	1	2012-06-12	22.26	29.973	9.54867e+07
BG-PQ	Bottom	9	2012-06-12	22.96	33.665	3.11973e+07
BG-01	Surface	1	2012-07-12	22.61	34.04	3.77433e+07
BG-01	Bottom	20	2012-07-12	22.7	34.962	1.26273e+07
BG-07	Surface	1	2012-07-12	22.64	32.576	5.21165e+07
BG-07	Bottom	16	2012-07-12	22.72	35.185	2.00727e+07
BG-PQ	Surface	1	2012-07-12	22.64	32.11	1.2473e+08
BG-PQ	Bottom	9	2012-07-12	23.1	34.281	2.97475e+07
BG-01	Surface	1	2012-08-10	22.27	33.973	3.17716e+07
BG-01	Bottom	20	2012-08-10	21.91	34.408	2.49185e+07
BG-07	Surface	1	2012-08-10	22.74	32.601	4.89322e+07
BG-07	Bottom	16	2012-08-10	22.36	33.818	3.10298e+07
BG-PQ	Surface	1	2012-08-10	22.9	31.781	1.46591e+08
BG-PQ	Bottom	9	2012-08-10	22.72	33.095	5.40627e+07
BG-01	Surface	1	2012-09-06	20.03	33.848	6.55789e+07
BG-01	Bottom	20	2012-09-06	18.82	34.798	28128000
BG-07	Surface	1	2012-09-06	20.47	33.358	8.42782e+07
BG-07	Bottom	16	2012-09-06	19.37	34.214	3.04287e+07
BG-PQ	Surface	1	2012-09-06	20.29	33.391	1.82356e+08
BG-PQ	Bottom	9	2012-09-06	20	33.565	9.03027e+07
BG-01	Surface	1	2012-10-08	22.43	33.29	7.97356e+07
BG-01	Bottom	20	2012-10-08	15.16	35.392	7.53081e+06
BG-07	Surface	1	2012-10-08	23.12	32.983	1.90755e+07
BG-07	Bottom	16	2012-10-08	15.86	35.234	9.26734e+06
BG-PQ	Surface	1	2012-10-08	23.75	31.941	1.43167e+08
BG-PQ	Bottom	9	2012-10-08	17.99	34.623	2.03342e+07
BG-01	Surface	1	2012-11-21	18.8	33.868	7.58369e+07
BG-01	Bottom	20	2012-11-21	18.01	34.546	1.89927e+07
BG-07	Surface	1	2012-11-21	20.91	32.518	1.89779e+08
BG-07	Bottom	16	2012-11-21	15.77	34.672	2.44213e+07
BG-PQ	Surface	1	2012-11-21	20	30.686	4.12802e+08
BG-PQ	Bottom	9	2012-11-21	19.37	33.544	1.02671e+08
BG-01	Surface	1	2012-12-06	22.32	32.822	1.54345e+08
BG-01	Bottom	20	2012-12-06	17.07	35.3	1.2339e+07
BG-07	Surface	1	2012-12-06	25.37	31.02	2.22296e+08
BG-07	Bottom	16	2012-12-06	16.26	35.174	1.90785e+07
BG-PQ	Surface	1	2012-12-06	25.59	30.577	1.8137e+08
BG-PQ	Bottom	9	2012-12-06	18.07	34.606	3.43054e+07
BG-01	Surface	1	2013-01-18	24.78	34.223	1.98682e+08
BG-01	Bottom	20	2013-01-18	23.83	33.996	7.9795e+07
BG-07	Surface	1	2013-01-18	25.39	26.023	2.4819e+08
BG-07	Bottom	16	2013-01-18	23.31	33.395	8.5309e+07
BG-PQ	Surface	1	2013-01-18	26	26.897	3.38248e+08
BG-PQ	Bottom	9	2013-01-18	23.3	31.919	1.60533e+08
BG-01	Surface	1	2013-02-04	25.91	28.544	2.11754e+08
BG-01	Bottom	20	2013-02-04	18.83	34.807	4.2847e+07
BG-07	Surface	1	2013-02-04	26.86	25.336	2.73968e+08
BG-07	Bottom	16	2013-02-04	17.56	35.072	3.5648e+07
BG-PQ	Surface	1	2013-02-04	27.6	21.419	4.81821e+08
BG-PQ	Bottom	9	2013-02-04	20.7	34.146	6.53536e+07
BG-01	Surface	1	2013-03-06	25.24	31.821	1.3447e+08
BG-01	Bottom	20	2013-03-06	20.05	35.097	3.77805e+07
BG-07	Surface	1	2013-03-06	26.15	31.339	1.45314e+08
BG-07	Bottom	16	2013-03-06	19.89	35.389	3.51988e+07
BG-PQ	Surface	1	2013-03-06	27.01	28.575	2.51918e+08
BG-PQ	Bottom	9	2013-03-06	24.45	34.702	5.82296e+07
BG-01	Surface	1	2013-04-04	25.36	28.403	1.31047e+08
BG-01	Bottom	20	2013-04-04	22.85	34.966	3.09198e+07
BG-07	Surface	1	2013-04-04	25.46	24.54	1.93668e+08
BG-07	Bottom	16	2013-04-04	22.97	34.67	3.58352e+07
BG-PQ	Surface	1	2013-04-04	25.41	21.824	2.25085e+08
BG-PQ	Bottom	9	2013-04-04	24.6	32.613	5.9541e+07
BG-01	Surface	1	2013-05-03	23.58	32.452	5.61408e+07
BG-01	Bottom	20	2013-05-03	23.21	34.822	3.1464e+07
BG-07	Surface	1	2013-05-03	23.96	31.478	8.36905e+07
BG-07	Bottom	16	2013-05-03	22.86	34.491	1.62567e+07
BG-PQ	Surface	1	2013-05-03	24.38	29.754	1.68427e+08
BG-PQ	Bottom	9	2013-05-03	23.13	33.433	3.5807e+07
BG-01	Surface	1	2013-06-19	23.42	34.3	7.44806e+07
BG-01	Bottom	20	2013-06-19	23.43	35.235	3.03388e+07
BG-07	Surface	1	2013-06-19	23.56	32.32	1.17404e+08
BG-07	Bottom	16	2013-06-19	23.46	35.15	3.29254e+07
BG-PQ	Surface	1	2013-06-19	23.57	32.017	1.54931e+08
BG-PQ	Bottom	9	2013-06-19	23.59	34.04	5.61607e+07
BG-01	Surface	1	2013-07-30	21.69	34.001	2.72223e+07
BG-01	Bottom	20	2013-07-30	21.69	34.042	4.15902e+07
BG-07	Surface	1	2013-07-30	21.38	32.147	4.50611e+07
BG-07	Bottom	16	2013-07-30	21.82	34.09	1.01716e+08
BG-PQ	Surface	1	2013-07-30	21.06	30.195	1.14817e+08
BG-PQ	Bottom	9	2013-07-30	21.96	32.955	5.77457e+07
BG-01	Surface	1	2013-08-28	21.94	33.915	3.66575e+07
BG-01	Bottom	20	2013-08-28	21.75	33.959	3.37521e+07
BG-07	Surface	1	2013-08-28	22.15	32.919	8.9526e+07
BG-07	Bottom	16	2013-08-28	22.1	34.263	5.28228e+07
BG-PQ	Surface	1	2013-08-28	22.44	31.816	1.82854e+08
BG-PQ	Bottom	9	2013-08-28	22.32	33.315	5.85857e+07
BG-01	Surface	1	2013-09-26	22.67	33.393	3.94392e+07
BG-01	Bottom	20	2013-09-26	22.65	33.87	3.74227e+07
BG-07	Surface	1	2013-09-26	23.39	33.337	7.47659e+07
BG-07	Bottom	16	2013-09-26	25.16	33.493	3.9158e+07
BG-PQ	Surface	1	2013-09-26	26.63	32.028	2.22027e+08
BG-PQ	Bottom	9	2013-09-26	23.59	32.512	5.35986e+07
BG-01	Surface	1	2013-10-24	21.91	34.067	3.56727e+07
BG-01	Bottom	20	2013-10-24	21.61	34.129	2.89565e+07
BG-07	Surface	1	2013-10-24	24.45	32.261	1.7662e+08
BG-07	Bottom	16	2013-10-24	21.22	33.986	3.87228e+07
BG-PQ	Surface	1	2013-10-24	25.45	30.744	2.71391e+08
BG-PQ	Bottom	9	2013-10-24	21.09	33.531	7.47348e+07
BG-01	Surface	1	2013-11-22	20.12	33.989	1.30011e+08
BG-01	Bottom	20	2013-11-22	16.01	35.23	2.87147e+07
BG-07	Surface	1	2013-11-22	24.15	31.852	2.13823e+08
BG-07	Bottom	16	2013-11-22	16.85	34.928	9.15287e+07
BG-PQ	Surface	1	2013-11-22	24.58	31.057	2.55481e+08
BG-PQ	Bottom	9	2013-11-22	18.85	34.546	9.15758e+07
BG-01	Surface	1	2013-12-10	18.8	33.306	8.25507e+07
BG-01	Bottom	20	2013-12-10	17.44	34.112	4.35109e+07
BG-07	Surface	1	2013-12-10	26.08	21.388	2.16708e+08
BG-07	Bottom	16	2013-12-10	17.06	35.1	2.7826e+07
BG-PQ	Surface	1	2013-12-10	27.02	26.468	3.35542e+08
BG-PQ	Bottom	9	2013-12-10	19.48	33.467	8.1662e+07
BG-01	Surface	1	2014-01-09	25.62	33.336	8.51096e+07
BG-01	Bottom	20	2014-01-09	18.66	34.676	2.91572e+07
BG-07	Surface	1	2014-01-09	26.47	29.501	1.23745e+08
BG-07	Bottom	16	2014-01-09	17.65	35.259	6.41134e+06
BG-PQ	Surface	1	2014-01-09	25.79	27.944	9.44098e+07
BG-PQ	Bottom	9	2014-01-09	22.65	33.804	2.55849e+07
BG-01	Surface	1	2014-02-24	24.6	33.731	1.645e+08
BG-01	Bottom	20	2014-02-24	16.32	35.385	2.31032e+07
BG-07	Surface	1	2014-02-24	24.7	33.298	2.36207e+08
BG-07	Bottom	16	2014-02-24	16.74	35.263	2.4872e+07
BG-PQ	Surface	1	2014-02-24	25.45	32.682	3.15799e+08
BG-PQ	Bottom	9	2014-02-24	20.17	34.602	5.93914e+07
BG-01	Surface	1	2014-03-24	24.9	34.741	7.36079e+07
BG-01	Bottom	20	2014-03-24	22.46	34.445	7.10451e+07
BG-07	Surface	1	2014-03-24	23.94	32.316	2.04993e+08
BG-07	Bottom	16	2014-03-24	22.39	34.416	7.44206e+07
BG-PQ	Surface	1	2014-03-24	20.28	29.907	3.09383e+08
BG-PQ	Bottom	9	2014-03-24	25.02	33.923	9.9956e+07
BG-01	Surface	1	2014-04-03	23.6	33.159	9.99537e+07
BG-01	Bottom	20	2014-04-03	18.37	35.029	3.47978e+07
BG-07	Surface	1	2014-04-03	24.74	32.243	1.07531e+08
BG-07	Bottom	16	2014-04-03	22.56	34.595	1.30269e+07
BG-PQ	Surface	1	2014-04-03	25.8	31.032	1.57013e+08
BG-PQ	Bottom	9	2014-04-03	23.74	33.606	6.75606e+07
BG-01	Surface	1	2014-05-07	23.46	32.818	1.00433e+08
BG-01	Bottom	20	2014-05-07	23.11	35.375	3.42928e+07
BG-07	Surface	1	2014-05-07	22.95	31.451	1.45985e+08
BG-07	Bottom	16	2014-05-07	24.33	35.487	3.28535e+07
BG-PQ	Surface	1	2014-05-07	24.47	29.971	3.87911e+08
BG-PQ	Bottom	9	2014-05-07	22.92	34.174	5.7836e+07
BG-01	Surface	1	2014-06-05	22.71	33.511	1.05111e+08
BG-01	Bottom	20	2014-06-05	22.84	35.168	3.60521e+07
BG-07	Surface	1	2014-06-05	22.46	32.386	1.26944e+08
BG-07	Bottom	16	2014-06-05	22.96	34.943	3.9095e+07
BG-PQ	Surface	1	2014-06-05	22.7	31.253	1.64093e+08
BG-PQ	Bottom	9	2014-06-05	22.98	33.999	6.03345e+07
BG-01	Surface	1	2014-07-22	21.37	34.561	6.07236e+07
BG-01	Bottom	20	2014-07-22	21.17	35.21	4.17082e+07
BG-07	Surface	1	2014-07-22	21.9	31.763	1.53879e+08
BG-07	Bottom	16	2014-07-22	20.98	35.299	3.75809e+07
BG-PQ	Surface	1	2014-07-22	22.24	30.97	2.11445e+08
BG-PQ	Bottom	9	2014-07-22	21.82	34.68	4.92037e+07
BG-01	Surface	1	2014-08-19	20.84	35.05	3.98482e+07
BG-01	Bottom	20	2014-08-19	20.61	35.292	3.10393e+07
BG-07	Surface	1	2014-08-19	21.45	33.143	1.23122e+08
BG-07	Bottom	16	2014-08-19	20.67	35.184	4.80656e+07
BG-PQ	Surface	1	2014-08-19	21.63	32.448	1.90624e+08
BG-PQ	Bottom	9	2014-08-19	20.99	33.735	1.09563e+08
BG-01	Surface	1	2014-09-17	19.9	35.097	3.62408e+07
BG-01	Bottom	20	2014-09-17	19.88	35.366	2.63401e+07
BG-07	Surface	1	2014-09-17	21.39	33.982	1.03744e+08
BG-07	Bottom	16	2014-09-17	18.73	35.316	2.19109e+07
BG-PQ	Surface	1	2014-09-17	23.46	33.389	3.1318e+08
BG-PQ	Bottom	9	2014-09-17	21.28	34.019	1.4657e+08
BG-01	Surface	1	2014-10-16	21.27	35.181	4.71705e+07
BG-01	Bottom	20	2014-10-16	20.85	35.105	3.12811e+07
BG-07	Surface	1	2014-10-16	22.32	34.372	9.52356e+07
BG-07	Bottom	16	2014-10-16	19.98	35.079	3.47736e+07
BG-PQ	Surface	1	2014-10-16	24.98	33.819	2.23155e+08
BG-PQ	Bottom	9	2014-10-16	22.01	34.267	1.18843e+08
BG-01	Surface	1	2014-11-13	21.42	34.75	8.56581e+07
BG-01	Bottom	20	2014-11-13	17.5	35.525	1.58437e+07
BG-07	Surface	1	2014-11-13	23.87	34.268	1.61255e+08
BG-07	Bottom	16	2014-11-13	18.6	35.157	3.96876e+07
BG-PQ	Surface	1	2014-11-13	25.36	33.67	3.04918e+08
BG-PQ	Bottom	9	2014-11-13	23.2	33.904	2.01212e+08
BG-01	Surface	1	2014-12-16	21.63	35.032	3.77754e+07
BG-01	Bottom	20	2014-12-16	17.82	35.109	2.73346e+07
BG-07	Surface	1	2014-12-16	23.81	32.934	1.68451e+08
BG-07	Bottom	16	2014-12-16	18.92	35.169	3.62232e+07
BG-PQ	Surface	1	2014-12-16	26.1	30.383	2.85755e+08
BG-PQ	Bottom	9	2014-12-16	17.55	34.474	7.3247e+07
